# Supplementary material for: Association between statin use and open-angle glaucoma: a nested case–control study using the Japanese claims database
Source: Sci Rep. 2023 Jul 19;13:11677. doi: 10.1038/s41598-023-38957-2 (PMC10356920; doi:10.1038/s41598-023-38957-2)
Supplement: Supplementary file 1 — Supplementary Table S1. [file 41598_2023_38957_MOESM1_ESM.xlsx]

## Sheet: Sheet1
Supplementary Table 1. Odds ratios of covariates for open-angle glaucoma
			Model 1				Model 2
Covariates			Adjusted	95% CI			Adjusted	95% CI
			odds ratio*	Lower	Upper		odds ratio*	Lower	Upper
Statin use (Q1 exposure)
Comorbidities
	Diabetes mellitus, n (%)		1.26978	1.16514	1.38382		1.26693	1.16251	1.38074
	Hypertension, n (%)		1.07204	1.01	1.14789		1.07054	0.99	1.14631
	Hypotension, n (%)		1.00582	0.576747	1.75409		1.00567	0.576659	1.75385
	Hyperuricemia/gout, n (%)		0.967993	0.862047	1.08696		0.970718	0.864499	1.08999
	Arrhythmias/heart failure, n (%)		1.18707	1.03551	1.36081		1.18729	1.03567	1.36111
	Ischemic heart disease, n (%)		1.13669	0.971582	1.32987		1.13433	0.969554	1.32711
	Cerebrovascular disease, n (%)		0.928643	0.783878	1.10014		0.929145	0.784304	1.10073
	Transient ischemic attack, n (%)		1.54363	0.943345	2.52591		1.54287	0.942887	2.52465
	Migraines, n (%)		1.19316	0.96186	1.48009		1.19475	0.963126	1.48209
	Obstructive sleep apnea, n (%)		1.21102	0.982466	1.49273		1.21247	0.983653	1.49451
	Myopia, n (%)		2.04317	1.74706	2.38947		2.04525	1.74886	2.39188
	Infectious or inflammatory conditions, n (%)		0.942667	0.797211	1.11466		0.943961	0.798313	1.11618
Comedications
	Systemic beta-blocker use, n (%)		0.866537	0.74145	1.01273		0.866541	0.74144	1.01275
	Steroid use, n (%)		1.32701	1.22297	1.43991		1.32711	1.22306	1.44001
Statin use (Q2 exposure)
Comorbidities
	Diabetes mellitus, n (%)		1.28281	1.1554	1.42427		1.28018	1.15298	1.42141
	Hypertension, n (%)		1.06177	0.975246	1.15597		1.06131	0.974803	1.1555
	Hypotension, n (%)		1.90928	1.01761	3.58228		1.9131	1.01969	3.58931
	Hyperuricemia/gout, n (%)		0.955605	0.827008	1.1042		0.957994	0.829124	1.10689
	Arrhythmias/heart failure, n (%)		1.17613	0.991361	1.39535		1.17672	0.991834	1.39607
	Ischemic heart disease, n (%)		1.03519	0.848672	1.26271		1.03264	0.846603	1.25956
	Cerebrovascular disease, n (%)		0.917111	0.739296	1.13769		0.916025	0.738425	1.13634
	Transient ischemic attack, n (%)		0.963059	0.462363	2.00596		0.962942	0.462306	2.00572
	Migraines, n (%)		1.15375	0.87771	1.51662		1.15529	0.878888	1.51862
	Obstructive sleep apnea, n (%)		1.16829	0.892721	1.52892		1.1699	0.893952	1.53102
	Myopia, n (%)		2.00359	1.65127	2.43109		2.00288	1.65069	2.4302
	Infectious or inflammatory conditions, n (%)		0.952752	0.769314	1.17993		0.953839	0.770204	1.18126
Comedications
	Systemic beta-blocker use, n (%)		0.943938	0.780377	1.14178		0.943961	0.78038	1.14183
	Steroid use, n (%)		1.28345	1.16165	1.41801		1.28343	1.16164	1.41799
Q1 exposure: prescribed five times or more within 12-month period prior to the index date (model 1) or eight times or more within 24-month period prior to the index date (model 2) Q2 exposure: prescribed seven times or more within 12-month period prior to the index date (model 1) or thirteen times or more within 24-month period prior to the index date (model 2) *: adjusted for statin use, diabete…
